# Supplementary material for: Distribution and Nucleotide Diversity of Yr15 in Wild Emmer Populations and Chinese Wheat Germplasm
Source: Pathogens. 2020 Mar 13;9(3):212. doi: 10.3390/pathogens9030212 (PMC7157507; doi:10.3390/pathogens9030212)
Supplement: Supplementary file 1 [file pathogens-09-00212-s001.zip]

Archive with 2 entries (1 files):
- pathogens-718824-SI/
- pathogens-718824-SI/pathogens-718824-SI.xlsx
