# Supplementary material for: Distribution and Nucleotide Diversity of Yr15 in Wild Emmer Populations and Chinese Wheat Germplasm
Source: Pathogens. 2020 Mar 13;9(3):212. doi: 10.3390/pathogens9030212 (PMC7157507; doi:10.3390/pathogens9030212)
Supplement: Supplementary file 1 [file pathogens-09-00212-s001.zip › pathogens-718824-SI/pathogens-718824-SI.xlsx]

## Sheet: Table S1
Table S1 Distribution of Yr15 gene among wild emmer populations
Accessesion	Origin	Collction site	Elevation (m)	Yr15	Original accession number at ICGB, University of Haifa
WEW110518	Israel	Afiq	320	-	TD103984
PI538678	Israel	Afula-Tiberias	300	-
WEW110602	Israel	Alma	625	+	TD103986
WEW110603	Israel	Alma	620	+	TD103987
WEW110604	Israel	Alma	588	-	TD103989
WEW110850	Israel	Alma	575	+
WEW110851	Israel	Alma	575	+
WEW110536	Israel	Almagor	-51	-	TD103999
WEW110537	Israel	Almagor	-51	-	TD104000
WEW110538	Israel	Almagor	-51	-	TD104001
WEW110539	Israel	Almagor	-51	-	TD104002
WEW110589	Israel	Amirim	603	-	TD104005
WEW110590	Israel	Amirim	611	-	TD104006
WEW110591	Israel	Amirim	606	-	TD104007
WEW110592	Israel	Amirim	560	-	TD104010
WEW110742	Israel	Ammiad Quarry	88	-	TD104019
WEW110743	Israel	Ammiad Quarry	119	-	TD104020
WEW110546	Israel	Amud, stream	0	-	TD104541
WEW110547	Israel	Amud, stream	0	-	TD104542
WEW110548	Israel	Amud, stream	18	-	TD104546
WEW110549	Israel	Amud, stream	7	-	TD104548
WEW110691	Israel	Arbel, stream	34	-	TD104050
WEW110692	Israel	Arbel, stream	29	-	TD104054
WEW110693	Israel	Arbel, stream	36	-	TD104055
WEW110721	Israel	Arbel, view point	-110	-	TD104040
WEW110722	Israel	Arbel, view point	-110	-	TD104042
WEW110723	Israel	Arbel, view point	-110	-	TD104043
WEW110528	Israel	Avne-Eitan	370	-	TD104059
WEW110529	Israel	Avtalyon	448	-	TD104061
WEW110530	Israel	Avtalyon	448	-	TD104064
WEW110797	Israel	Ayit	465	-	TD104068
WEW110798	Israel	Ayit	470	-	TD104069
WEW110501	Israel	Bar-Giyora	0	-	TD104070
WEW110509	Israel	Bar-Giyora	0	-	TD104072
WEW110510	Israel	Bar-Giyora	0	-	TD104073
WEW110511	Israel	Bar-Giyora	0	-	TD104075
WEW110613	Israel	Berekhat Ram	1038	+	TD104078
WEW110614	Israel	Berekhat Ram	1097	+	TD104081
WEW110615	Israel	Berekhat Ram	1110	+	TD104084
WEW110620	Israel	Berekhat Ram	1086	+	TD104087
WEW110579	Israel	Bet-Hamekhes	265	-	TD104089
WEW110580	Israel	Bet-Hamekhes	269	-	TD104090
WEW110581	Israel	Bet-Hamekhes	268	-	TD104093
WEW110513	Israel	Bet-Meir	0	-	TD104105
WEW110675	Israel	Bet-Qeshet	161	-	TD104112
WEW110811	Israel	Bet-Qeshet	168	-	TD104114
WEW110676	Israel	Bet-Qeshet	172	-	TD104115
WEW110845	Israel	Bet-Qeshet	100	-
WEW110540	Israel	Bet-Rimmon	384	-	TD104088
WEW110541	Israel	Bet-Rimmon	390	-	TD104122
WEW110542	Israel	Bet-Rimmon	385	-	TD104124
WEW110543	Israel	Bet-Rimmon	385	-	TD104125
PI538697	Israel	Between Ein Hashofet and Daliya	122	-
WEW110643	Israel	Bezeq, stream	3	-	TD104550
WEW110644	Israel	Bezeq, stream	0	-	TD104551
WEW110744	Israel	Daliyya	181	-	TD104132
WEW110745	Israel	Daliyya	191	-	TD104133
WEW110794	Israel	Daliyyot	443	-	TD104134
WEW110795	Israel	Daliyyot	449	-	TD104136
WEW110694	Israel	Dier Hanna	116	-	TD104139
WEW110695	Israel	Dier Hanna	115	-	TD104140
WEW110696	Israel	Dier Hanna	130	-	TD104144
WEW110792	Israel	Dishon, stream	198	-	TD104552
WEW110793	Israel	Dishon, stream	208	-	TD104555
WEW110858	Israel	East of Kefar Shamnay	600	-
WEW110857	Israel	Eeastern Upper Galilee, NE of Dalton	800	-
WEW110519	Israel	Eli-'Ad	316	-	TD104156
WEW110521	Israel	Eli-'Ad	360	-	TD104157
WEW110522	Israel	Eli-'Ad	325	-	TD104158
WEW110523	Israel	Eli-'Ad	328	-	TD104159
WEW110524	Israel	Eli-'Ad	330	-	TD104161
WEW110702	Israel	Elifelet	293	-	TD104162
WEW110703	Israel	Elifelet	291	-	TD104164
WEW110704	Israel	Elifelet	278	+	TD104167
WEW110730	Israel	Elifelet, Junc.	353	-	TD104169
WEW110731	Israel	Elifelet, Junc.	349	+	TD104171
WEW110732	Israel	Elifelet, Junc.	350	-	TD104172
WEW110790	Israel	Enot Enan	171	-	TD104173
WEW110791	Israel	Enot Enan	198	-	TD104177
WEW110554	Israel	Gamla	0	-	TD104183
WEW110555	Israel	Gamla	90	-	TD104191
WEW110520	Israel	Geshoor	336	-	TD104199
WEW110650	Israel	Gitit	345	-	TD104200
WEW110651	Israel	Gitit	341	-	TD104201
WEW110652	Israel	Gitit	335	-	TD104202
WEW110653	Israel	Gitit	320	-	TD104203
WEW110654	Israel	Gitit	324	-	TD104204
WEW110716	Israel	Giv'at-Avni	170	-	TD104205
WEW110809	Israel	Giv'at-Avni	170	-	TD104206
WEW110717	Israel	Giv'at-Avni	175	-	TD104207
WEW110516	Israel	Giv'at-Hamore	0	-	TD104214
WEW110517	Israel	Giv'at-Hamore	0	-	TD104216
WEW110525	Israel	Golan, stream	351	-	TD104559
WEW110526	Israel	Golan, stream	355	-	TD104561
WEW110527	Israel	Golan, stream	345	-	TD104562
WEW110627	Israel	Golani Juct.	1330	+	TD104224
WEW110628	Israel	Golani Juct.	1348	+	TD104225
WEW110629	Israel	Golani Juct.	1355	-	TD104226
WEW110630	Israel	Golani Juct.	1439	-	TD104235
WEW110582	Israel	Had-Nes	127	-	TD104246
WEW110583	Israel	Had-Nes	130	-	TD104247
WEW110584	Israel	Had-Nes	125	-	TD104248
WEW110746	Israel	Haggit	129	-	TD104249
WEW110747	Israel	Haggit	133	-	TD104251
WEW110748	Israel	Haggit	134	+	TD104252
WEW110749	Israel	Haggit	130	-	TD104253
WEW110799	Israel	Haitva 7 memorial site	405	-	TD104255
WEW110800	Israel	Haitva 7 memorial site	421	-	TD104257
WEW110727	Israel	Hazor-Hagelilit	470	-	TD104260
WEW110728	Israel	Hazor-Hagelilit	474	-	TD104261
WEW110729	Israel	Hazor-Hagelilit	483	-	TD104263
WEW110684	Israel	Horbat Ammudim	195	-	TD104275
WEW110685	Israel	Horbat Ammudim	217	-	TD104276
WEW110686	Israel	Horbat Ammudim	186	-	TD104277
WEW110544	Israel	Huqoq	0	-	TD104279
WEW110545	Israel	Huqoq	0	-	TD104280
WEW110681	Israel	Ilaniyya	233	-	TD104283
WEW110682	Israel	Ilaniyya	235	-	TD104284
WEW110683	Israel	Ilaniyya	237	-	TD104285
WEW110733	Israel	Jordan River-near Karkom	-100	-	TD104286
WEW110734	Israel	Jordan River-near Karkom	-100	-	TD104287
WEW110735	Israel	Jordan River-near Karkom	-100	-	TD104288
WEW110736	Israel	Jordan River-near Karkom	-100	-	TD104290
WEW110699	Israel	Kaddarim	89	-	TD104293
WEW110700	Israel	Kaddarim	69	-	TD104294
WEW110701	Israel	Kaddarim	66	-	TD104295
WEW110531	Israel	Kahal	147	-	TD104296
WEW110737	Israel	Karkom	63	-	TD104302
WEW110738	Israel	Karkom	57	-	TD104303
WEW110739	Israel	Karkom	59	-	TD104304
WEW110740	Israel	Karkom	56	-	TD104305
WEW110741	Israel	Karkom	64	-	TD104306
WEW110512	Israel	katzir	0	-	TD104308
WEW110514	Israel	katzir	0	-	TD104309
WEW110838	Israel	Kefar Gil'adi	350	-
WEW110787	Israel	Kefar Gil'adi	569	-	TD104314
WEW110757	Israel	Kela' Alone	584	+	TD104322
WEW110758	Israel	Kela' Alone	580	-	TD104323
WEW110759	Israel	Kela' Alone	600	-	TD104325
WEW110760	Israel	Kela' Alone	628	+	TD104326
WEW110605	Israel	Keren Naftali	246	-	TD104328
WEW110606	Israel	Keren Naftali	250	-	TD104329
WEW110607	Israel	Keren Naftali	248	-	TD104331
WEW110724	Israel	Kinrot	-80	-	TD104332
WEW110725	Israel	Kinrot	-80	-	TD104333
WEW110726	Israel	Kinrot	-80	-	TD104336
WEW110659	Israel	Kokhav Hashahar	590	-	TD104337
WEW110660	Israel	Kokhav Hashahar	585	-	TD104338
WEW110661	Israel	Kokhav Hashahar	585	-	TD104339
WEW110662	Israel	Kokhav Hashahar	584	-	TD104340
WEW110663	Israel	Kokhav Hashahar	584	-	TD104341
WEW110664	Israel	Kokhav Hashahar	571	-	TD104343
WEW110532	Israel	Korazim	96	-	TD104351
WEW110533	Israel	Korazim	95	-	TD104352
WEW110534	Israel	Korazim	97	-	TD104353
WEW110535	Israel	Korazim	104	-	TD104354
WEW110842	Israel	Korazim	0	-
WEW110862	Israel	Lake Ram,2.4km NE of junction to the lake	1050	-
WEW110655	Israel	Ma'ale-Efrayim	311	-	TD104356
WEW110656	Israel	Ma'ale-Efrayim	310	-	TD104357
WEW110657	Israel	Ma'ale-Efrayim	300	-	TD104358
WEW110658	Israel	Ma'ale-Efrayim	296	-	TD104359
WEW110754	Israel	Ma'ale-Gonen	245	-	TD104361
WEW110755	Israel	Ma'ale-Gonen	250	-	TD104362
WEW110756	Israel	Ma'ale-Gonen	248	-	TD104363
WEW110788	Israel	Ma'ale-Koah	569	-	TD104365
WEW110789	Israel	Ma'ale-Koah	304	-	TD104366
WEW110669	Israel	Ma'ale-Mkhmash	559	-	TD104368
WEW110670	Israel	Ma'ale-Mkhmash	580	-	TD104369
WEW110671	Israel	Ma'ale-Mkhmash	451	-	TD104370
WEW110672	Israel	Ma'ale-Mkhmash	547	-	TD104371
WEW110673	Israel	Ma'ale-Mkhmash	544	-	TD104372
WEW110674	Israel	Ma'ale-Mkhmash	560	-	TD104373
WEW110697	Israel	Maghar	31	-	TD104375
WEW110698	Israel	Maghar	21	-	TD104376
WEW110635	Israel	Malkishua'	503	-	TD104387
WEW110636	Israel	Malkishua'	511	-	TD104388
WEW110637	Israel	Malkishua'	515	-	TD104389
WEW110616	Israel	Manfohia	1142	-	TD104394
WEW110502	Israel	Manoah	0	-	TD104395
WEW110503	Israel	Manoah	0	-	TD104396
WEW110504	Israel	Manoah	0	-	TD104397
WEW110505	Israel	Manoah	0	-	TD104398
WEW110506	Israel	Manoah	0	-	TD104399
WEW110852	Israel	Mas'ada	1100	+
WEW110507	Israel	Matta'	0	-	TD104401
WEW110508	Israel	Matta'	0	-	TD104402
WEW110515	Israel	Matta'	0	-	TD104403
WEW110774	Israel	Mattityahu	270	-	TD104405
WEW110775	Israel	Mattityahu	272	-	TD104406
WEW110776	Israel	Mattityahu	276	-	TD104407
WEW110777	Israel	Mattityahu	236	-	TD104409
WEW110778	Israel	Mattityahu	243	-	TD104410
WEW110779	Israel	Mattityahu	234	-	TD104411
WEW110780	Israel	Mattityahu	240	-	TD104412
WEW110781	Israel	Mattityahu	228	-	TD104413
WEW110645	Israel	Mekhora	300	-	TD104414
WEW110646	Israel	Mekhora	226	-	TD104415
WEW110647	Israel	Mekhora	233	-	TD104416
WEW110648	Israel	Mekhora	234	-	TD104417
WEW110649	Israel	Mekhora	225	-	TD104418
WEW110841	Israel	Meron	800	+
WEW110595	Israel	Meron, Junc.	727	+	TD104420
WEW110596	Israel	Meron, Junc.	724	+	TD104422
WEW110846	Israel	Meron-Kefar Shammay	700	+
WEW110807	Israel	Meshushim	0	-	TD104425
WEW110785	Israel	Metulla	549	+	TD104430
WEW110786	Israel	Metulla	528	-	TD104432
WEW110576	Israel	Misgav, Junc.	292	-	TD104434
WEW110577	Israel	Misgav, Junc.	280	-	TD104435
WEW110578	Israel	Mizpe Gadot	244	-	TD104442
WEW110593	Israel	Mizpe-Hayamim	719	-	TD104446
WEW110594	Israel	Mizpe-Hayamim	730	+	TD104447
WEW110711	Israel	Mizpe-Hayamim Hotel	507	-	TD104449
WEW110712	Israel	Mizpe-Hayamim Hotel	506	-	TD104450
WEW110713	Israel	Mizpe-Hayamim Hotel	500	+	TD104451
WEW110714	Israel	Mizpe-Hayamim Hotel	492	-	TD104452
WEW110715	Israel	Mizpe-Hayamim Hotel	488	-	TD104453
WEW110571	Israel	Modi'in	200	-	TD104455
WEW110572	Israel	Modi'in	200	-	TD104457
WEW110848	Israel	Mt. Hermon	1350	+
WEW110624	Israel	Mt. Hermon	1102	+	TD104220
WEW110625	Israel	Mt. Hermon	1097	+	TD104222
WEW110626	Israel	Mt. Hermon	1092	+	TD104223
WEW110621	Israel	Mt. Hermon	1061	+	TD104378
WEW110622	Israel	Mt. Hermon	1057	+	TD104379
WEW110623	Israel	Mt. Hermon	1070	+	TD104380
WEW110853	Israel	Mt. Hermon	1050	+
WEW110854	Israel	Mt. Hermon	1100	+
WEW110855	Israel	Mt. Hermon	1550	-
WEW110861	Israel	Mt. Hermon	1200	-
WEW110863	Israel	Mt. Hermon	1500	-
WEW110859	Israel	Mt. Hermon	1450	-
WEW110765	Israel	Mt. Amasa	823	-	TD104463
WEW110767	Israel	Mt. Amasa	828	-	TD104465
WEW110768	Israel	Mt. Amasa	827	-	TD104466
WEW110769	Israel	Mt. Amasa	825	-	TD104467
WEW110770	Israel	Mt. Amasa	821	-	TD104468
WEW110771	Israel	Mt. Amasa	828	-	TD104469
WEW110772	Israel	Mt. Amasa	827	-	TD104470
WEW110773	Israel	Mt. Amasa	820	-	TD104471
WEW110638	Israel	Mt. Avner	406	-	TD104480
WEW110639	Israel	Mt. Avner	343	-	TD104481
WEW110640	Israel	Mt. Avner	325	-	TD104482
WEW110641	Israel	Mt. Avner	280	-	TD104483
WEW110642	Israel	Mt. Avner	201	-	TD104485
WEW110557	Israel	Mt. Gamal	122	-	TD104487
WEW110558	Israel	Mt. Gamal	125	-	TD104488
WEW110559	Israel	Mt. Gamal	127	-	TD104490
WEW110560	Israel	Mt. Gamal	124	-	TD104496
WEW110849	Israel	Mt. Kena'an	725	+
WEW110856	Israel	Mt. Kena'an	725	-
WEW110573	Israel	Mt. Osher	-100	-	TD104531
WEW110574	Israel	Mt. Osher	-100	-	TD104533
WEW110575	Israel	Mt. Osher	-100	-	TD104534
WEW110617	Israel	Mt. Ram	1127	+	TD104538
WEW110618	Israel	Mt. Ram	1118	+	TD104539
WEW110619	Israel	Mt. Ram	1111	+	TD104540
WEW110565	Israel	Hillazon	203	+	TD104266
WEW110566	Israel	Hillazon	199	+	TD104267
WEW110567	Israel	Nahal-Hillazon	199	-	TD104268
WEW110750	Israel	Oren valley	247	-	TD104578
WEW110751	Israel	Oren valley	247	-	TD104579
WEW110752	Israel	Oren valley	227	-	TD104581
WEW110753	Israel	Oren valley	225	-	TD104582
WEW110761	Israel	Orevim, stream	629	+	TD104586
WEW110762	Israel	Orevim, stream	622	-	TD104588
WEW110763	Israel	Orevim, stream	618	-	TD104589
WEW110764	Israel	Orevim, stream	616	-	TD104590
WEW110631	Israel	Paqqu'a	433	-	TD104605
WEW110632	Israel	Paqqu'a	441	-	TD104606
WEW110633	Israel	Paqqu'a	445	-	TD104607
WEW110634	Israel	Paqqu'a	467	-	TD104609
WEW110553	Israel	Poriya	34	-	TD104619
WEW110718	Israel	Poriya, Junc.	138	-	TD104621
WEW110719	Israel	Poriya, Junc.	140	-	TD104622
WEW110720	Israel	Poriya, Junc.	140	-	TD104623
WEW110585	Israel	Qazrin	341	-	TD104628
WEW110801	Israel	Qazrin	328	-	TD104631
WEW110802	Israel	Qazrin	319	-	TD104635
WEW110608	Israel	Ramot Naftali	502	-	TD104638
WEW110609	Israel	Ramot Naftali	502	-	TD104640
WEW110610	Israel	Ramot Naftali	507	-	TD104641
WEW110680	Israel	Ramot Naftali	229	-	TD104642
WEW110687	Israel	Ravid	114	-	TD104644
WEW110688	Israel	Ravid	118	-	TD104645
WEW110689	Israel	Ravid	120	-	TD104646
WEW110690	Israel	Ravid	127	-	TD104648
WEW110810	Israel	Rewaya reserve	471	-	TD104650
WEW110556	Israel	Rewaya reserve	473	-	TD104652
WEW110665	Israel	Rimmonim	676	-	TD104658
WEW110666	Israel	Rimmonim	658	-	TD104660
WEW110667	Israel	Rimmonim	650	-	TD104661
WEW110668	Israel	Rimmonim	679	-	TD104662
WEW110847	Israel	Rosh Pinna	525	+
WEW110839	Israel	Rosh Pinna	525	+
WEW110840	Israel	Rosh Pinna	525	-
WEW110864	Israel	Rosh Pinna	525	+
WEW110837	Israel	Rosh Pinna	525	+
WEW110843	Israel	Rosh Pinna	525	+
WEW110844	Israel	Rosh Pinna	525	-
PI428015	Israel	Safad	700	-
WEW110601	Israel	Safsufa	745	+	TD104668
WEW110677	Israel	Sede-Ilan	180	-	TD104670
WEW110678	Israel	Sede-Ilan	186	-	TD104671
WEW110679	Israel	Sede-Ilan	190	-	TD104672
WEW110550	Israel	Semadar	50	-	TD104675
WEW110551	Israel	Semadar	52	-	TD104676
WEW110552	Israel	Semadar	66	-	TD104677
WEW110808	Israel	Semadar	74	-	TD104678
WEW110568	Israel	Shilat	250	-	TD104681
WEW110569	Israel	Shilat	250	-	TD104683
WEW110570	Israel	Shilat	250	-	TD104684
WEW110597	Israel	Tarfon	687	-	TD104727
WEW110598	Israel	Tarfon	694	+	TD104728
WEW110599	Israel	Tarfon	700	+	TD104732
WEW110600	Israel	Tarfon	699	-	TD104733
WEW110782	Israel	Tzuk Menara	554	-	TD104735
WEW110783	Israel	Tzuk Menara	551	-	TD104742
WEW110784	Israel	Tzuk Menara	312	-	TD104751
WEW110611	Israel	Yiftah	502	-	TD104752
WEW110612	Israel	Yiftah	499	-	TD104755
WEW110796	Israel	Yonatan	478	-	TD104759
WEW110586	Israel	Zavitan	358	-	TD104764
WEW110587	Israel	Zavitan	359	-	TD104765
WEW110588	Israel	Zavitan	361	-	TD104766
WEW110803	Israel	Zavitan	262	-	TD104767
WEW110804	Israel	Zavitan	269	-	TD104768
WEW110805	Israel	Zavitan	281	-	TD104770
WEW110806	Israel	Zavitan	280	-	TD104774
WEW110708	Israel	Zefat	726	-	TD104777
WEW110709	Israel	Zefat	724	+	TD104778
WEW110710	Israel	Zefat	725	-	TD104780
WEW110705	Israel	Zefat, road	440	-	TD104782
WEW110706	Israel	Zefat, road	453	-	TD104784
WEW110707	Israel	Zefat, road	539	+	TD104785
WEW110561	Israel	Zurit	313	-	TD104796
WEW110562	Israel	Zurit	311	-	TD104797
WEW110563	Israel	Zurit	306	-	TD104798
WEW110564	Israel	Zurit	317	-	TD104800
WEW110812	Turkey	West Siverek		-	34-26
WEW110813	Turkey	West Siverek		-	34-28
WEW110814	Turkey	Este Siverek		-	35-18
WEW110815	Turkey	Este Siverek		-	35-6
WEW110816	Turkey	Este Siverek		-	35-9
WEW110817	Turkey	Este Siverek		-	35-46
WEW110818	Turkey	W.Diyarbakir		-	36-28
WEW110819	Turkey	W.Diyarbakir		-	36-30
WEW110820	Turkey	W.Diyarbakir		-	36-33
WEW110821	Turkey	W.Diyarbakir		-	36-43
WEW110822	Turkey	W.Diyarbakir		-	36-45
WEW110823	Turkey	W.Diyarbakir		-	36-5
WEW110824	Turkey	W.Diyarbakir		-	36-67
WEW110825	Turkey	N. Diyarbakir		-	37-10
WEW110826	Turkey	N. Diyarbakir		-	37-16
WEW110827	Turkey	N. Diyarbakir		-	37-20
WEW110828	Turkey	N. Diyarbakir		-	37-40
WEW110829	Turkey	N. Diyarbakir		-	37-43
WEW110830	Turkey	N. Diyarbakir		-	37-5
PI470987	Lebanon	An Nabaţīyah		-
PI487252	Syria	Midway between Salkhad and Emtan		-
Plus, Yr15 gene present; dash, Yr15 gene absent; Bold, 49 accessions used for WTK1 gene sequencing analysis; wild emmer accessions were obtained from the Institute of Evolution Wild Cereal Gene Bank at the University of Haifa, Israel (ICGB, WEW numbers); the National Small Grains collection (NSGC, USDA; PI numbers).

## Sheet: Table S2
Table S2 Chinese wheat landraces evaluated for the presence of Yr15
AS_NOa	Accession Name	Zones	Yr15b
AS661251	Nv'Erhong	I-NW	-
AS661337	Xiaoqingmang	I-NW	-
AS661289	Xiaozhihongmai	I-NW	-
AS661104	Baimanghong	I-NW	-
AS661335	Baiqimai	I-NW	-
AS661028	Baimai39F	I-NW	-
AS661009	Tumai	I-NW	-
AS661112	Youmangshangeda	I-NW	-
AS661116	Baishanmai	I-NW	-
AS661103	Zhuganqing	I-NW	-
AS661250	Siqiangxiaomai	I-NW	-
AS661804	Xiaohongmai	I-NW	-
AS661006	Baimangmai	I-NW	-
AS661017	Hongmangbai	I-NW	-
AS661046	Erguangtou	I-NW	-
AS661005	Baixiaomai	I-NW	-
AS661039	Zijingbai	I-NW	-
AS661097	Xiaomangmai	I-NW	-
AS661035	Baike	I-NW	-
AS661018	Baihulutou	I-NW	-
AS661094	Dabaimai	I-NW	-
AS661054	Daqitou	I-NW	-
AS661066	Chunqiumaizi	I-NW	-
AS661241	Changmangbaike	I-NW	-
AS661024	Baipibai	I-NW	-
AS661012	Henanbai	I-NW	-
AS661067	Xiaohongmang	I-NW	-
AS661260	Yangmai	I-NW	-
AS661243	Shihuiyaohuomai	I-NW	-
AS661184	Cantiaomai	II-YH	-
AS661194	Pushanbamai	II-YH	-
AS661207	Tutoumai	II-YH	-
AS661224	Qumangmai	II-YH	-
AS661140	Hongmanghongmai	II-YH	-
AS661435	Zhuantoubaike	II-YH	-
AS661208	Laochushanbao	II-YH	-
AS661174	Yulincao	II-YH	-
AS661823	Baiwugongcao	II-YH	-
AS661258	Yu'Ermai	II-YH	-
AS661119	Jinbaoyu	II-YH	-
AS661216	Youmangcao	II-YH	-
AS661120	Banmangmai	II-YH	-
AS661254	Daqimai	II-YH	-
AS661152	Yejiling	II-YH	-
AS661126	Hongmangxiaomai	II-YH	-
AS661076	Honghulubaimai	II-YH	-
AS661183	Dakoumai	II-YH	-
AS661138	Banjiemangdabai	II-YH	-
AS661137	Baitutou	II-YH	-
AS661139	Mazhatoumai	II-YH	-
AS661187	Xiaozibai	II-YH	-
AS661221	Zihuatou	II-YH	-
AS661145	Baikumai	II-YH	-
AS661179	Baimangyouzi	II-YH	-
AS661074	Guchengxiaomai	II-YH	-
AS661078	Dahongmang	II-YH	-
AS661182	Baigedatou	II-YH	-
AS661041	Xiaobaipi	II-YH	-
AS661073	Baimangmai	II-YH	-
AS661855	Deguolan	II-YH	-
AS661132	Baishamai	II-YH	-
AS661071	Hongmangbai	II-YH	-
AS661163	Piaoxiao	II-YH	-
AS661075	Gaochan1Hao	II-YH	-
AS661038	Dabailing	II-YH	-
AS661117	Louguding	II-YH	-
AS661209	Lingbao925	II-YH	-
AS661080	Baihulutou	II-YH	-
AS661222	Benmai	II-YH	-
AS661724	Baisuizi	II-YH	-
AS661162	Xiaohongmangliangmai	II-YH	-
AS661042	Liulengmai	II-YH	-
AS661030	Gongxianmai	II-YH	-
AS661725	Yejihong	II-YH	-
AS661037	Dabaimai	II-YH	-
AS661164	Baitumai	II-YH	-
AS661166	Hongduomai	II-YH	-
AS661134	Xiaobiansui	II-YH	-
AS661256	Gouweibabaimai	II-YH	-
AS661160	Shidaosankemang	II-YH	-
AS661123	Bo’Erqing	II-YH	-
AS661021	Youzimai	II-YH	-
AS661150	Hongheshang	II-YH	-
AS661118	Qimai	II-YH	-
AS661079	Baikebai	II-YH	-
AS661129	Xiaogongxian	II-YH	-
AS661462	Jiangxizao	III-YTS	-
AS661751	Tiezimai	III-YTS	-
AS661421	Qingmangzi	III-YTS	-
AS661762	Baikeheshangmai	III-YTS	-
AS661445	Baisuihong	III-YTS	-
AS661227	Liangganbai	III-YTS	-
AS661477	Baixu	III-YTS	-
AS661396	Huoshaotian	III-YTS	-
AS661747	Caoxieban	III-YTS	-
AS661389	Huanghuazhu	III-YTS	-
AS661380	Jianzituan	III-YTS	-
AS661479	Baikeguangtou	III-YTS	-
WH094	Huangshuibai	III-YTS	-
AS661455	Baijiaomai	III-YTS	-
AS661412	Nuopangtou	III-YTS	-
AS661510	Hongtoumai	III-YTS	-
AS661453	Xiaoyuhua	III-YTS	-
AS661760	Wugongxu	III-YTS	-
AS661749	Yangmai	III-YTS	-
AS661236	Youmangcao	III-YTS	-
AS661735	Baimai	III-YTS	-
AS661423	Huaqixiaomai	III-YTS	-
AS661502	Xianjumai	III-YTS	-
AS661452	Shunshuihong	III-YTS	-
AS661527	Tiegengqing	III-YTS	-
AS661706	Zhenjiang3-96	III-YTS	-
AS661563	Zaoxiaomai	IV-SAS	-
AS661555	Datianquxiaomai	IV-SAS	-
AS661569	Guangtoumai	IV-SAS	-
AS661564	Puningxiaomai	IV-SAS	-
AS661554	Youmai	IV-SAS	-
AS661566	Zhangmuxiaomai	IV-SAS	-
AS661605	Lushanmai	V-SWAS	-
AS662020	Molengmai	V-SWAS	-
AS661658	Baikexuxusanyuehuang	V-SWAS	-
AS661665	Yuqiumai	V-SWAS	-
AS661679	Tiekemai	V-SWAS	-
AS661616	Hechuanmai	V-SWAS	-
AS661637	Zaodongmai	V-SWAS	-
AS661582	Wuyangmai	V-SWAS	-
AS661602	Hongxumai	V-SWAS	-
AS661596	Hongtiaomai	V-SWAS	-
AS661586	Youtiaomai	V-SWAS	-
AS661609	Tuotuomai	V-SWAS	-
AS661620	Guangguangtou	V-SWAS	-
AS661791	Guangtoubaikemai	V-SWAS	-
AS661795	Huakemai	V-SWAS	-
AS661626	Baikejiang	V-SWAS	-
AS661583	Huangmaizi	V-SWAS	-
AS661667	Caoxiepian	V-SWAS	-
AS661668	Huimai	V-SWAS	-
AS661599	Yupi	V-SWAS	-
AS661777	Zhaonixiaomai	V-SWAS	-
AS661619	Huanghuaxiaomai	V-SWAS	-
AS661571	Sanyuehuang	V-SWAS	-
AS661284	Xuemai	VI-NES	-
AS661306	Xiaobaisui	VII-NS	-
AS661295	Mangmai	VII-NS	-
AS661695	Xiaobaipi	VII-NS	-
AS662068	Hongtuzi	VIII-NWS	-
AS661861	Hongmaomai	VIII-NWS	-
AS662059	Laobaimai	VIII-NWS	-
AS661320	Xiaomai	VIII-NWS	-
AS661327	Baidatou	VIII-NWS	-
AS661309	Baichunmai	VIII-NWS	-
AS661311	Laohongmai	VIII-NWS	-
AS661634	Hongmangmaizi	IX-QT	-
AS661929	Jiachazharenzhuoma	IX-QT	-
AS661976	Bomizamai-5	IX-QT	-
AS661778	Ranriwumangmai	IX-QT	-
AS661867	Xiaohongmai(Babao)	IX-QT	-
AS661868	Xiaohongmai	IX-QT	-
AS662042	Yigongzhuo	IX-QT	-
AS662034	Dadangzhuo	IX-QT	-
AS662043	Bomiduanqu	IX-QT	-
AS661872	Galaohan	IX-QT	-
AS662022	Shenggexiaomai	IX-QT	-
AS662053	Fanshenzhuo	IX-QT	-
AS661897	Wumangbaimai	IX-QT	-
AS661873	Lanmai	IX-QT	-
AS661901	Zharenzhuoma	IX-QT	-
AS661775	Gaoshanzaoshuxiaomai	IX-QT	-
AS662049	Tajizhuo	IX-QT	-
AS661910	Maoyinmai	IX-QT	-
AS662033	Jigupizhuo	IX-QT	-
AS662052	Tarongzhuo	IX-QT	-
AS661936	Jidingwumangchun	IX-QT	-
AS661895	Wangkamai	IX-QT	-
AS661911	Changmangmaoyinmai	IX-QT	-
AS661934	Jiachashumai	IX-QT	-
AS661900	Zharenmabu	IX-QT	-
AS661978	Zedangzaxiaomai	IX-QT	-
AS661945	Quxiajizhuo	IX-QT	-
AS662028	Zhaxigangzhuo	IX-QT	-
AS661916	Rendachangguangmai	IX-QT	-
AS661980	Dingrichangmang	IX-QT	-
AS661903	Zhaguogouqumai	IX-QT	-
AS662003	Wumangxiaomai	IX-QT	-
AS661914	Changmangpeizhuo	IX-QT	-
AS661768	Baiyuxiaomai	IX-QT	-
AS661961	Suzhuozhuoma	IX-QT	-
AS661369	Qingxinlanmai	X-XJ	-
AS661357	Kuchebaidongmai	X-XJ	-
aWheat landrances from [40]; bDash, Yr15 negative.

## Sheet: Table S3
Table S3 Wheat advanced lines/cultivars in China evaluated for the presence of Yr15
Accessions	Yr15
A'Bo	-
Aikang58	-
Ailiduo	-
AimengniuⅣ	-
AimengniuⅤ	-
Annong9627	-
Bainong207	-
Bainong791	-
Bainong898	-
Beijing0045	-
Beijing10	-
Bima4	-
Bl10-285	-
BL228	-
Changfeng4	-
Changmai251	-
Changwei18	-
Chuanfu1	-
Chuanfu2	-
Chuanfu3	-
Chuanfu4	-
Chuanfu5	-
Chuanfu6	-
Chuanfu7	-
Chuanfu8	+
Chuanmai8	-
Chuanmai10	-
Chuanmai28	-
Chuanmai32	-
Chuanmai33	-
Chuanmai35	-
Chuanmai36	-
Chuanmai37	-
Chuanmai38	-
Chuanmai39	-
Chuanmai41	-
Chuanmai42	-
Chuanmai43	-
Chuanmai44	-
Chuanmai45	-
Chuanmai46	-
Chuanmai47	-
Chuanmai48	-
Chuanmai49	-
Chuanmai50	-
Chuanmai51	-
Chuanmai52	-
Chuanmai53	-
Chuanmai54	-
Chuanmai55	-
Chuanmai56	-
Chuanmai58	-
Chuanmai60	-
Chuanmai61	-
Chuanmai62	-
Chuanmai63	-
Chuanmai64	-
Chuanmai65	-
Chuanmai66	-
Chuanmai67	-
Chuanmai68	-
Chuanmai80	-
Chuanmai81	-
Chuanmai82	-
Chuanmai86	-
Chuanmai92	-
Chuanmai93	-
Chuanmai96	-
Chuanmai104	-
Chuanmai107	-
Chuanmai601	-
Chuanmai602	-
Chuanmai603	-
Chuanmai604	-
Chuanmai1131	-
Chuanmai1145	-
Chuanmai1247	-
Chuanmai1546	-
Chuanmai1557	-
Chuanmai1826	-
Chuannong7	-
Chuannong10	-
Chuannong11	-
Chuannong12	-
Chuannong16	-
Chuannong17	-
Chuannong18	-
Chuannong19	-
Chuannong1CGY	-
Chuannong1ZLQ	-
Chuannong20	-
Chuannong21	-
Chuannong22	-
Chuannong23	-
Chuannong24	-
Chuannong25	-
Chuannong26	-
Chuannong27	-
Chuannong29	-
Chuannong30	-
Chuannong32	-
Chuannong35	-
Chuanyu1	-
Chuanyu5	-
Chuanyu6	-
Chuanyu9	-
Chuanyu14	-
Chuanyu16	-
Chuanyu17	-
Chuanyu18	-
Chuanyu19	-
Chuanyu20	-
Chuanyu21	-
Chuanyu24	-
Chuanyu25	-
Chuanyu26	-
Chuanyu27	-
Chuanyu29	+
CP03-28-1-1-1-1-4-4-1-1F11	-
Dalizao	-
Datouhuang	-
Dian662-525-2	-
Dong2-8	-
Dongfanghong3	-
Emai6	-
Emai12	-
Emai15	-
Emai16	-
Emai17	-
Emai18	-
Fan6CGY	-
Fan7CGY	-
Fengchan1	-
Fengchan3	-
Fengdecunmai1	-
Fengkang7	-
Fengkang8	-
Gaoyou503	-
Gaoyuan602	-
Guinong20	-
Guinong22	-
Guomai15	-
Guomai18	-
Guomai301	-
Han10-5348	-
Han14-51580	-
Han6172	-
Hanxuan10	-
Hemai1301	-
Henong5129	-
Henong6132	-
Hesheng2	-
Hezuo2	-
Huaimai20	-
Huapei5	-
Huapei6	-
Huapei8	-
Ji5265	-
Jianongmai809	-
Jiaomai266	-
Jichun1016	-
Jimai3N	-
Jimai6N	-
Jimai19N	-
Jimai20N	-
Jimai22N	-
Jimai23N	-
Jimai24N	-
Jimai26N	-
Jimai181N	-
Jimai325N	-
Jimai19	-
Jimai20	-
Jimai22	-
Jimai39	-
Jimai55	-
Ji'nan4	-
Ji'nan8	-
Ji'nan9	-
Ji'nan13	-
Ji'nan16	-
Ji'nan15J029	-
Jindi166	-
Jing411	-
Jingshuang16	-
Jingyang60	-
Ji'ning13	-
Ji'ning16	-
Jinmai31	-
Jinmai47	-
Jinmai54	-
Junmai35	-
Kaimai21	-
Kechengmai1	-
Kechengmai2	-
Kechengmai4	-
Kechengmai5	-
Kechengmai6	-
Kemai2939	-
Kenhong14	-
Kenong199	-
Kexin9	-
Keyi26	-
L2979-2980	-
Laizhou953	-
Lankao1	-
Lankao39	-
Lankao47	-
Lankao59	-
Lantian15	-
Lantian17	-
Lantian23	-
Lantian24	-
Lantian25	-
Lantian26	-
Lantian27	-
Lanxizao	-
Liangmai2	-
Liangmai3	-
Liangmai4	-
Lianmai2	-
Liaomai16	-
Linhan5175	-
Linmai4	-
Longchun8	-
Longfumai10	-
Longmai1458	-
Longmai26	-
Longyuan931	-
Ls4332	-
Ls5487	-
Lumai11	-
Lumai15	-
Lunxuan987	-
Luomai23	-
Luomai31	-
Luomai36	-
Luyuan301	-
Luyuan502	-
LX11	-
LX15	-
Machang2	-
Maoying'afu	-
Mianmai37	-
Mianmai38	-
Mianmai39	-
Mianmai40	-
Mianmai41	-
Mianmai42	-
Mianmai43	-
Mianmai45	-
Mianmai46	-
Mianmai47	-
Mianmai48	-
Mianmai51	-
Mianmai112	-
Mianmai185	-
Mianmai312	-
Mianmai367	-
Mianmai1403	-
Mianmai1501	-
Mianmai1618	-
Miannong6	-
Mianyang11	-
Mianyang12	-
Mianyang20	-
Mianyang21	-
Mianyang23	-
Mianyang24	-
Mianyang25	-
Mianyang26	-
Mianyang27	-
Mianyang28	-
Mianyang29	-
Mianyang30	-
Mianyang31	-
Mianyang33	-
Mianyang35	-
Mingguangxiaomai	-
Nan04-59	-
Nan12Pinb485	-
Nan12Pinb991	-
Nan30-7	-
Nan30-10	-
Nanda2419	-
Nanda96Co76	-
Nanmai660	-
Nannong13Y110	-
Nei3347	+
Nei3416	-
Nei3664	-
Neimai8	-
Neimai9	-
Neimai10	-
Neimai11	-
Neimai836	-
Neixiang182	-
Neixiang185	-
Ningchun13	-
Ningmai3	-
Ningmai9	-
Ningmai12	-
Ningmai13	-
Ningmai15	-
Ningmaizi126	-
Ningnuomai1	-
Nings1129	-
Nongda1108	-
Nongda5181	-
Nongda5695	-
Nongda5738	-
Nongda5758	-
Ourou	-
Pubing202	-
Qinfeng1	-
Qingchun5	-
Qingfeng1	-
Qinmai1	-
R802	-
Rongmai2	-
Shaan229	-
Shaan253	-
Shaan354	-
Shaan872	-
Shaanhan8675	-
Shaanhe6	-
Shaanken032	-
Shaanmai150	-
Shaannong1	-
Shaannong138	-
Shaannong1186	-
Shannong12	-
Shannong15	-
Shannong30	-
Shannong25771	-
Shannong311013	-
Shannong311119	-
Shannong92145E8-9	-
Shannongh4091	-
Shengxuan3	-
Shi11-4195	-
Shi12-4027	-
Shi12-4117	-
Shi-4185	-
Shiai1	-
Shijiazhuang54	-
Shiluan02-1	-
Shimai12	-
Shimai15	-
Shimai19	-
Shiyou20	-
Shuangji4	-
Shumai51	-
Shumai114	-
Shumai126	-
Shumai133	-
Shumai375	-
Shumai482	-
Shumai580	-
Shumai691	-
Shumai830	-
Shumai921	-
Shumai969	-
Shumai1621	+
Shumai1622	-
Shumai1623	-
Shumai1624	-
Shumai1625	-
Shumai1626	-
Shumai1627	-
Shumai1666	-
Shumai1667	-
Shumai1668	-
Shumai1672	-
Shumai1673	-
Shumai1674	-
Shumai1675	-
Shumai1687	-
Shumai1701	+
Si12-4	-
SN150395-1	-
SN2386	-
Su553	-
Sumai3	-
Sumai6	-
SW57-2	-
Tai5902	-
Tainong2987	-
Taishan1	-
Taishan23	-
Tianmin198	-
Wan7107	-
Wanmai19	-
Wanmai31	-
Wanmai33	-
Wanmai50	-
Wanmai68	-
Wannian2	-
Wanyuan-66	-
Weimai4	-
Weimai6	-
Weimai8	-
Wjl16-176-180	-
Wjl16-3851-3855	-
Wjl16-4081-4085	-
Wjl16-4286-4290	-
Wjl16-4291-4295	-
Wjl16-4516-4520	+
Wjl16-4521-4525	-
Wjl16-4901-4905	-
Wjl16-4986-4990	-
Wjl16-5121-5125	-
Wjl16-5206-5210	-
Wjl16-5266-5270	-
Wjl16-5296-5300	-
Wjl16-5411-5415	-
Wjl16-5486-5490	-
Wuyimai	-
Xian83	-
Xi'an8	-
Xi'an9210	-
Xianmai10	-
Xiannong151	-
Xiannong39	-
Xiaoyan4	-
Xiaoyan6	-
Xiaoyan22	-
Xiaoyan759	-
Xibei612	-
Xifeng	-
Xike4	-
Xike8	-
Xike9	-
Xike10	-
Xikemai11	-
Xikemai12	-
Xikemai18	-
Xinchun29	-
Xindong20	-
Xingmai1	-
Xinkemai169	-
Xinmai9	-
Xinmai26	-
Xinmai29	-
Xinong189	-
Xinong239	-
Xinong529	-
Xinong631	-
Xinong88	-
Xinong979	-
Xinongh611	-
XinongHF4-14	-
XinongHF4-18	-
XinongHF4-22	-
XinongHF4-49	-
Xinxiang9178	-
Xuke1	-
Xuke168	-
Xuke316	-
Xuke718	-
Xunong7	-
Xuzhou21	-
Xuzhou25	-
Xuzhou8	-
Ya'Anzao	-
Yan893Xuan	-
Yang12-144	-
Yang12G16	-
Yan'gao21	-
Yangfumai2	-
Yangmai1	-
Yangmai2	-
Yangmai11	-
Yangmai12	-
Yangmai13	-
Yangmai16	-
Yangmai17	-
Yangmai18	-
Yannong15	-
Yannong19	-
Yannong22	-
Yannong23	-
Yannong24	-
Yanshi4	-
Yemai44	-
Yibin1	-
Yibin6	-
Yibin7	-
Yibin9	-
YouyimaiWSR	-
Yumai10	-
Yumai15	-
Yumai16	-
Yumai18	-
Yumai19	-
Yumai34	-
Yumai49	-
Yumai51	-
Yumai54	-
Yumai158	-
Yumai416	-
Yunhan805	-
Yunmai53	-
Yunong949	-
Zaosui30	-
Zaoyangmai	-
Zhengmai119	-
Zhengmai12H356	-
Zhengmai366	-
Zhengmai379	-
Zhengmai3666	-
Zhengmai7698	-
Zhengmai9023	-
Zhengmai9201	-
Zhengyin1	-
Zhengyou6	-
Zhengzhou5	-
Zhengzhou8960	-
Zhenmai5	-
Zhenmai6	-
Zhenmai9	-
Zhongjiao1	-
Zhongjiao2	-
Zhongkemai47	-
Zhongkemai138	-
Zhongluo08-3	-
Zhongmai9	-
Zhongmai23	-
Zhongmai75	-
Zhongmai175	-
Zhongren2	-
Zhong4	-
Zhongxin78	-
Zhongyou206	-
Zhongyou9507	-
Zhongyu9	-
Zhongyu825	-
Zhongyu05518	-
Zhongyu1152	-
Zhongyu1211	-
Zhongyu1220	-
Zhongyu1311	-
Zhongyu1326	-
Zhongyu1429	-
Zhongyu9331	-
Zhongyun1	-
Zhongzhi4	-
Zhongzhi5	-
Zhou12608	-
Zhoukou11	-
Zhoukou21	-
Zhoukou23	-
Zhoukou25	-
Zhoukou28	-
Zhoukou33	-
Zhoukou135	-
Zhoukou137	-
Zhoukou184	-
Zhoumai16	-
Zhoumai17	-
Zhoumai18	-
Zhoumai20	-
Zhoumai22	-
Zhoumai23	-
Zhoumai26	-
Zhoumai27	-
Zhoumai32	-
Zhoumai40	-
Zhoumai588	-
Zhouyuan9369	-
Zhumai328	-
Zhumai669	-
Zhumai762	-
Zhuyeqing	-
Zimai2	-
Zimai12	-
05F3-244	-
10Jian236	-
10Pin2101	-
13/6308	-
13Yf881	-
15-6327	-
80-8CGY	-
Plus, Yr15 gene present; dash, Yr15 gene absent.

## Sheet: Table S4
Table S4 Oligonucleotide primers and PCR conditions used in the present study
Primer name	Primer sequence	Start positiona	Fragment size (bp)	Ann Tm (℃)b	Reference
WJKDF1	GCTGCTGCTACCTGTTCTGT	-48	1950	65-60	[20]
WJKDR1	CCCTACCTAATATCCGCGTGC	1881
Y15K1_F2	GGAGATAGAGCACATTACAGAC	104	993	64-59	[20]
uhw301R	TTTCGCATCCCACCCTACTG	1077
WJL2F	CCTTGTGTGCTACCAGGGTT	1733	1207	65-60	In this study
WJL2R	GGAACTCAAGCCCTTCTGCT	2920
WJL3F	AAAAGAGCTCGCCTCCTACG	2680	1240	65-60	[29]
WJL3R	GCCATGATGAGATCGGGAGG	3900
WJL7F	GCCCCAAGTTTGTCAGGGTA	3761	940	65-60	In this study
WJL7R	AGCCCCCGCAATGTGTATAG	4681
a Start position is relative to start codon; b Touchdown PCR cycles listed from first to second temperature, decreasing 0.5 ℃ per cycle; primers in bold were used for used for allelic diversity study of Yr15 gene; primer sets WJKDF1/R1, WJL2F/R, WJL3F/R and WJL4F/R were used for amplification and sequencing of overlapping fragments of Yr15 gene. sequence.
